# Supplementary material for: The Phylogenomic Approach Suggests That Butyrophilins Have Ligands Beyond Gamma–Delta Receptors
Source: Int J Mol Sci. 2026 Jan 11;27(2):741. doi: 10.3390/ijms27020741 (PMC12841164; doi:10.3390/ijms27020741)
Supplement: Supplementary file 1 [file ijms-27-00741-s001.zip]

Archive with 1 entries (1 files):
- ijms-3905618-supplementary.pdf
